# Supplementary material for: Association between sleep duration and chronic lung diseases among Chinese middle-aged and older adults: A cross-sectional study
Source: PLoS One. 2026 Mar 19;21(3):e0337482. doi: 10.1371/journal.pone.0337482 (PMC13001977; doi:10.1371/journal.pone.0337482)
Supplement: S1 Table — (XLSX) [file pone.0337482.s001.xlsx]

## Sheet: Sheet1
S1 Table Results of univariate analysis
Variables	N (%)	OR (95% CI)	P value
Age, y n (%)
< 60	7779 (56.54%)	1
³ 60	5980 (43.46%)	1.94 (1.71, 2.22)	< 0.001
Gender
Female	7263 (52.79%)	1
Male	6496 (47.21%)	1.41 (1.24, 1.61)	< 0.001
Marital status
Other	1685 (12.25%)	1
Married/living with partner	12074 (87.75%)	0.68 (0.57, 0.81)	< 0.001
Residence region
Urban	5609 (40.77%)	1
Rural	8150 (59.23%)	1.23 (1.07, 1.40)	0.003
Education level
< Primary school	6189 (44.98%)	1
Primary school	2900 (21.08%)	0.98 (0.84, 1.16)	0.85
Middle school	2893 (21.03%)	0.75 (0.63, 0.90)	0.002
³ High school	1777 (12.92%)	0.60 (0.48, 0.76)	< 0.001
Smoking status
Non-smoker	8420 (61.20%)	1
Smoker	4196 (30.50%)	1.46 (1.27, 1.68)	< 0.001
Former smoker	1143 (8.31%)	2.18 (1.79, 2.66)	< 0.001
Drinking Status
More than once a month	3455 (25.11%)	1
Less than once a month	1064 (7.73%)	0.93 (0.71, 1.23)	0.61
Non-drinker	9240 (67.16%)	1.06 (0.91, 1.23)	0.489
Body mass index, kg/m2
< 24	6900 (50.15%)	1
³ 24	4654 (33.83%)	0.71 (0.61, 0.82)	< 0.001
unclear	2205 (16.03%)	0.87 (0.72, 1.04)	0.133
Cooking fuel
Clean fuel	6421 (46.67%)	1
Solid fuel	7338 (53.33%)	1.37 (1.20, 1.56)	< 0.001
Hypertension
No	8449 (61.41%)	1
Yes	5310 (38.59%)	1.27 (1.12, 1.45)	< 0.001
Diabetes
No	12065 (87.69%)	1
Yes	1694 (12.31%)	1.09 (0.90, 1.31)	0.402
Dyslipidemia
No	9539 (69.33%)	1
Yes	4220 (30.67%)	0.90 (0.78, 1.04)	0.165
Depression
No	8888 (64.60%)	1
Yes	4871 (35.40%)	1.75 (1.54, 1.99)	< 0.001
Cardiovascular diseases
No	11930 (86.71%)	1
Yes	1829 (13.29%)	1.94 (1.65, 2.27)	< 0.001
Sleep duration (h)	6.91 ± 2.07	0.92 (0.89, 0.95)	< 0.001
