# Supplementary material for: Association between sleep duration and chronic lung diseases among Chinese middle-aged and older adults: A cross-sectional study
Source: PLoS One. 2026 Mar 19;21(3):e0337482. doi: 10.1371/journal.pone.0337482 (PMC13001977; doi:10.1371/journal.pone.0337482)
Supplement: S2 Table — (XLSX) [file pone.0337482.s002.xlsx]

## Sheet: Sheet1
S2 Table Threshold effect analysis for the relationship between sleep duration and CLDs
CLDs	Adjusted OR (95% CI)	P value
Linear regression model	0.96 (0.93, 0.99)	0.005
Two-piecewise linear regression model
Inflection point	7, 8
Sleep duration (h) < 7	0.92 (0.87, 0.98)	0.006
Sleep duration (h) 7-8	0.85 (0.68, 1.07)	0.1598
Sleep duration (h) > 8	0.91 (0.80, 1.04)	0.156
Log likelihood ratio test		0.002
CLDs: chronic lung diseases. Adjusted for all covariates.
