# Supplementary material for: Association between sleep duration and chronic lung diseases among Chinese middle-aged and older adults: A cross-sectional study
Source: PLoS One. 2026 Mar 19;21(3):e0337482. doi: 10.1371/journal.pone.0337482 (PMC13001977; doi:10.1371/journal.pone.0337482)
Supplement: S3 Table — (XLSX) [file pone.0337482.s003.xlsx]

## Sheet: Sheet1
S3 Table Logistic regression analysis between sleep duration and chronic lung diseases after multiple imputation
Variables	Model 1	Model 2	Model 3
	OR (95% CI)	OR (95% CI)	OR (95% CI)
Sleep duration (h)
7-8	Reference	Reference	Reference
< 7	1.53 (1.32, 1.78)	1.44 (1.24, 1.68)	1.29 (1.11, 1.51)
> 8	1.31 (1.10, 1.56)	1.23 (1.03, 1.47)	1.23 (1.03, 1.47)
Model 1 adjusted for nothing.
Model 2 adjusted for age, gender, marital status, education, residence region.
Model 3 adjusted for model 2 plus BMI, smoke, drink, cooking fuel.hypertension, diabetes, dyslipidemia, cardiovascular disease and depression.
